# Supplementary material for: Monitoring of chromatin organization in live cells by FRIC. Effects of the inner nuclear membrane protein Samp1
Source: Nucleic Acids Res. 2019 Feb 22;47(9):e49. doi: 10.1093/nar/gkz123 (PMC6511872; doi:10.1093/nar/gkz123)
Supplement: Supplementary Data [file gkz123_supplemental_files.zip]

Archive with 2 entries (2 files):
- Kopia avPipeline_run.xlsx
- Supplementary Images, submission 4 20190117.pdf
