# Supplementary material for: Monitoring of chromatin organization in live cells by FRIC. Effects of the inner nuclear membrane protein Samp1
Source: Nucleic Acids Res. 2019 Feb 22;47(9):e49. doi: 10.1093/nar/gkz123 (PMC6511872; doi:10.1093/nar/gkz123)
Supplement: Supplementary Data [file gkz123_supplemental_files.zip › Kopia avPipeline_run.xlsx]

## Sheet: Blad1
	Key,Value
	CellProfiler_Version,2016-05-03T18:31:00 ac0529e
	ChannelType_green,Grayscale
	ChannelType_red,Grayscale
	ImageQuality_ThresholdMeanOtsu_green_2W,0.042211450261270655
	ImageQuality_ThresholdMeanOtsu_red_2W,0.04781126875162265
	ImageQuality_ThresholdMedianOtsu_green_2W,0.042211450261270655
	ImageQuality_ThresholdMedianOtsu_red_2W,0.04781126875162265
	ImageQuality_ThresholdStdOtsu_green_2W,0.0
	ImageQuality_ThresholdStdOtsu_red_2W,0.0
	ImageSet_Zip_Dictionary,eG1sMCJjbyI/T01FOi93dy5vLi9PTUU+PEltYWdlIElEPSJlbiI+PFBpeGVscyBEaW1lbnNpb25PcmRlcj0iWFlDWlQiIElEPSJQaXhlbHM6Z3JlZW4iIFNpemVUPSIxIiBTaXplWD0iNTQ2IiBTaXplWT0iMzI3Ij48VGlmZkRhdGEgRmlyc3RDPSIwIiBGaXJzdFQ9IjAiIEZpcnN0Wj0iMCIgSUZEPSJ0PSIxVUlEIEZpbWU9ImlsZTovLy9DOmVyc3NpZXNvcHJvbWluMmljcy9BXzF1X2hsL0ltYWdlMjAxLXRpZj48YXRQbGFuZSBUaGVDPSIwIiBUaGVUPSIwIlo9IjAiLz48L1B4PjwvbWFnSW1hZ2U…
	Metadata_Tags,"[""ImageNumber""]"
	Pipeline_Pipeline,"CellProfiler Pipeline: http://www.cellprofiler.org
	Version:3
	DateRevision:20160503183100
	GitHash:ac0529e
	ModuleCount:25
	HasImagePlaneDetails:False
	Images:[module_num:1|svn_version:\'Unknown\'|variable_revision_number:2|show_window:False|notes:\x5B\'To begin creating your project, use the Images module to compile a list of files and/or folders that you want to analyze. You can also specify a set of rules to include only the desired files in your selected folders.\'\x5D|batch_state:array(\x5B\x5D, dtype=uint8)|enabled:True|wants_pause:False]
	:
	Filter images?:Images only
	Select the rule criteria:and (extension does isimage) (directory doesnot containregexp ""\x5B\\\\\\\\\\\\\\\\/\x5D\\\\\\\\."")
	Metadata:[module_num:2|svn_version:\'Unknown\'|variable_revision_number:4|show_window:False|notes:\x5B\'The Metadata module optionally allows you to extract information describing your images (i.e, metadata) which will be stored along with your measurements. This information can be contained in the file name and/or location, or in an external file.\'\x5D|batch_state:array(\x5B\x5D, dtype=uint8)|e…
	Extract metadata?:Yes
	Metadata data type:Text
	Metadata types:{}
	Extraction method count:1
	Metadata extraction method:Extract from image file headers
	Metadata source:File name
	Regular expression:^(?P<Treatment>.*)_(?P<Well>\x5Bz\x5D\x5B001-099\x5D{1,2})_s(?P<Channel>\x5Bc\x5D\x5B001-002\x5D)
	Regular expression:(?P<Date>\x5B0-9\x5D{4}_\x5B0-9\x5D{2}_\x5B0-9\x5D{2})$
	Extract metadata from:All images
	Select the filtering criteria:and (file does contain """")
	Metadata file location:
	Match file and image metadata:\x5B\x5D
	Use case insensitive matching?:No
	NamesAndTypes:[module_num:3|svn_version:\'Unknown\'|variable_revision_number:6|show_window:False|notes:\x5B\'The NamesAndTypes module allows you to assign a meaningful name to each image by which other modules will refer to it.\'\x5D|batch_state:array(\x5B\x5D, dtype=uint8)|enabled:True|wants_pause:False]
	Assign a name to:Images matching rules
	Select the image type:Grayscale image
	Name to assign these images:ChromatinORIGINAL
	Match metadata:\x5B\x5D
	Image set matching method:Order
	Set intensity range from:Image metadata
	Assignments count:2
	Single images count:0
	Maximum intensity:255.0
	Select the rule criteria:and (metadata does Frame ""0"")
	Name to assign these images:green
	Name to assign these objects:Cell
	Select the image type:Grayscale image
	Set intensity range from:Image metadata
	Retain outlines of loaded objects?:No
	Name the outline image:LoadedOutlines
	Maximum intensity:255.0
	Select the rule criteria:and (metadata does Frame ""1"")
	Name to assign these images:red
	Name to assign these objects:Nucleus
	Select the image type:Grayscale image
	Set intensity range from:Image metadata
	Retain outlines of loaded objects?:No
	Name the outline image:LoadedOutlines
	Maximum intensity:255.0
	Groups:[module_num:4|svn_version:\'Unknown\'|variable_revision_number:2|show_window:False|notes:\x5B\'The Groups module optionally allows you to split your list of images into image subsets (groups) which will be processed independently of each other. Examples of groupings include screening batches, microtiter plates, time-lapse movies, etc.\'\x5D|batch_state:array(\x5B\x5D, dtype=uint8)|enabled:…
	Do you want to group your images?:No
	grouping metadata count:1
	Metadata category:C
	Smooth:[module_num:5|svn_version:\'Unknown\'|variable_revision_number:2|show_window:False|notes:\x5B\'Used when difficult to segment object (for example SIM images)\'\x5D|batch_state:array(\x5B\x5D, dtype=uint8)|enabled:False|wants_pause:False]
	Select the input image:red
	Name the output image:redF
	Select smoothing method:Gaussian Filter
	Calculate artifact diameter automatically?:No
	Typical artifact diameter:0.5
	Edge intensity difference:0.1
	Clip intensities to 0 and 1?:Yes
	IdentifyPrimaryObjects:[module_num:6|svn_version:\'Unknown\'|variable_revision_number:10|show_window:False|notes:\x5B\'Create mask, object has to be larger than 50x50 pixels, discard nuclei touching border, smoothing filter 5 when fill holes. \'\x5D|batch_state:array(\x5B\x5D, dtype=uint8)|enabled:True|wants_pause:False]
	Select the input image:red
	Name the primary objects to be identified:MaskH2B
	Typical diameter of objects, in pixel units (Min,Max):50,200000
	Discard objects outside the diameter range?:Yes
	Try to merge too small objects with nearby larger objects?:No
	Discard objects touching the border of the image?:Yes
	Method to distinguish clumped objects:Intensity
	Method to draw dividing lines between clumped objects:None
	Size of smoothing filter:5
	Suppress local maxima that are closer than this minimum allowed distance:3000
	Speed up by using lower-resolution image to find local maxima?:Yes
	Name the outline image:PrimaryOutlines
	Fill holes in identified objects?:After both thresholding and declumping
	Automatically calculate size of smoothing filter for declumping?:No
	Automatically calculate minimum allowed distance between local maxima?:Yes
	Retain outlines of the identified objects?:No
	Automatically calculate the threshold using the Otsu method?:Yes
	Enter Laplacian of Gaussian threshold:0.5
	Automatically calculate the size of objects for the Laplacian of Gaussian filter?:Yes
	Enter LoG filter diameter:5.0
	Handling of objects if excessive number of objects identified:Continue
	Maximum number of objects:2
	Threshold setting version:2
	Threshold strategy:Automatic
	Thresholding method:Otsu
	Select the smoothing method for thresholding:Automatic
	Threshold smoothing scale:1.0
	Threshold correction factor:1.0
	Lower and upper bounds on threshold:0.0,1.0
	Approximate fraction of image covered by objects?:0.01
	Manual threshold:0.0
	Select the measurement to threshold with:None
	Select binary image:None
	Masking objects:None
	Two-class or three-class thresholding?:Two classes
	Minimize the weighted variance or the entropy?:Weighted variance
	Assign pixels in the middle intensity class to the foreground or the background?:Foreground
	Method to calculate adaptive window size:Image size
	Size of adaptive window:10
	Use default parameters?:Default
	Lower outlier fraction:0.05
	Upper outlier fraction:0.05
	Averaging method:Mean
	Variance method:Standard deviation
	# of deviations:2.0
	MaskImage:[module_num:7|svn_version:\'Unknown\'|variable_revision_number:3|show_window:False|notes:\x5B\'Mask green image\'\x5D|batch_state:array(\x5B\x5D, dtype=uint8)|enabled:True|wants_pause:False]
	Select the input image:green
	Name the output image:MaskGreenQ
	Use objects or an image as a mask?:Objects
	Select object for mask:MaskH2B
	Select image for mask:None
	Invert the mask?:No
	MaskImage:[module_num:8|svn_version:\'Unknown\'|variable_revision_number:3|show_window:False|notes:\x5B\'Mask red image\'\x5D|batch_state:array(\x5B\x5D, dtype=uint8)|enabled:True|wants_pause:False]
	Select the input image:red
	Name the output image:MaskREDQ
	Use objects or an image as a mask?:Objects
	Select object for mask:MaskH2B
	Select image for mask:None
	Invert the mask?:No
	MeasureImageQuality:[module_num:9|svn_version:\'Unknown\'|variable_revision_number:5|show_window:False|notes:\x5B\'Get Image Quality measurements\x3A signal/noice (otsu-treshold value), saturation and blurriness\'\x5D|batch_state:array(\x5B\x5D, dtype=uint8)|enabled:True|wants_pause:False]
	Calculate metrics for which images?:Select...
	Image count:2
	Scale count:1
	Threshold count:1
	Scale count:1
	Threshold count:1
	Select the images to measure:green,red
	Include the image rescaling value?:No
	Calculate blur metrics?:Yes
	Spatial scale for blur measurements:100
	Calculate saturation metrics?:No
	Calculate intensity metrics?:Yes
	Calculate thresholds?:Yes
	Use all thresholding methods?:No
	Select a thresholding method:Otsu
	Typical fraction of the image covered by objects:0.1
	Two-class or three-class thresholding?:Two classes
	Minimize the weighted variance or the entropy?:Weighted variance
	Assign pixels in the middle intensity class to the foreground or the background?:Foreground
	Select the images to measure:MaskGreenQ,MaskREDQ
	Include the image rescaling value?:No
	Calculate blur metrics?:No
	Spatial scale for blur measurements:20
	Calculate saturation metrics?:Yes
	Calculate intensity metrics?:No
	Calculate thresholds?:No
	Use all thresholding methods?:No
	Select a thresholding method:Otsu
	Typical fraction of the image covered by objects:0.1
	Two-class or three-class thresholding?:Two classes
	Minimize the weighted variance or the entropy?:Weighted variance
	Assign pixels in the middle intensity class to the foreground or the background?:Foreground
	MeasureImageIntensity:[module_num:10|svn_version:\'Unknown\'|variable_revision_number:2|show_window:False|notes:\x5B\'measure intensities in red and green masks\'\x5D|batch_state:array(\x5B\x5D, dtype=uint8)|enabled:True|wants_pause:False]
	Select the image to measure:MaskGreenQ
	Measure the intensity only from areas enclosed by objects?:Yes
	Select the input objects:MaskH2B
	Select the image to measure:MaskREDQ
	Measure the intensity only from areas enclosed by objects?:Yes
	Select the input objects:MaskH2B
	MeasureImageAreaOccupied:[module_num:11|svn_version:\'Unknown\'|variable_revision_number:3|show_window:False|notes:\x5B\'Measure object Area\'\x5D|batch_state:array(\x5B\x5D, dtype=uint8)|enabled:True|wants_pause:False]
	Hidden:1
	Measure the area occupied in a binary image, or in objects?:Objects
	Select objects to measure:MaskH2B
	Retain a binary image of the object regions?:No
	Name the output binary image:Stain
	Select a binary image to measure:None
	ImageMath:[module_num:12|svn_version:\'Unknown\'|variable_revision_number:4|show_window:False|notes:\x5B\'Divide red pixels/mean red(mask)\'\x5D|batch_state:array(\x5B\x5D, dtype=uint8)|enabled:True|wants_pause:False]
	Operation:Divide
	Raise the power of the result by:1.0
	Multiply the result by:1.0
	Add to result:0.0
	Set values less than 0 equal to 0?:No
	Set values greater than 1 equal to 1?:No
	Ignore the image masks?:No
	Name the output image:NormRed
	Image or measurement?:Image
	Select the first image:red
	Multiply the first image by:1.0
	Measurement:Intensity_green
	Image or measurement?:Measurement
	Select the second image:green
	Multiply the second image by:1.0
	Measurement:Intensity_MeanIntensity_MaskREDQ_MaskH2B
	ImageMath:[module_num:13|svn_version:\'Unknown\'|variable_revision_number:4|show_window:False|notes:\x5B\'Divide green pixels/mean green(mask)\'\x5D|batch_state:array(\x5B\x5D, dtype=uint8)|enabled:True|wants_pause:False]
	Operation:Divide
	Raise the power of the result by:1.0
	Multiply the result by:1.0
	Add to result:0.0
	Set values less than 0 equal to 0?:No
	Set values greater than 1 equal to 1?:No
	Ignore the image masks?:No
	Name the output image:NormGreen
	Image or measurement?:Image
	Select the first image:green
	Multiply the first image by:1.0
	Measurement:
	Image or measurement?:Measurement
	Select the second image:Ratio
	Multiply the second image by:1.0
	Measurement:Intensity_MeanIntensity_MaskGreenQ_MaskH2B
	ImageMath:[module_num:14|svn_version:\'Unknown\'|variable_revision_number:4|show_window:False|notes:\x5B\'Norm RED by variance\'\x5D|batch_state:array(\x5B\x5D, dtype=uint8)|enabled:True|wants_pause:False]
	Operation:Divide
	Raise the power of the result by:1.0
	Multiply the result by:1.0
	Add to result:0
	Set values less than 0 equal to 0?:No
	Set values greater than 1 equal to 1?:No
	Ignore the image masks?:No
	Name the output image:NormRedVariance
	Image or measurement?:Image
	Select the first image:NormRed
	Multiply the first image by:1.0
	Measurement:Intensity_green
	Image or measurement?:Measurement
	Select the second image:green
	Multiply the second image by:1.0
	Measurement:Intensity_StdIntensity_MaskREDQ_MaskH2B
	ImageMath:[module_num:15|svn_version:\'Unknown\'|variable_revision_number:4|show_window:False|notes:\x5B\'Norm GREEN by variance\'\x5D|batch_state:array(\x5B\x5D, dtype=uint8)|enabled:True|wants_pause:False]
	Operation:Divide
	Raise the power of the result by:1.0
	Multiply the result by:1.0
	Add to result:0
	Set values less than 0 equal to 0?:No
	Set values greater than 1 equal to 1?:No
	Ignore the image masks?:No
	Name the output image:NormGreenVariance
	Image or measurement?:Image
	Select the first image:NormGreen
	Multiply the first image by:1.0
	Measurement:
	Image or measurement?:Measurement
	Select the second image:Ratio
	Multiply the second image by:1.0
	Measurement:Intensity_StdIntensity_MaskGreenQ_MaskH2B
	ImageMath:[module_num:16|svn_version:\'Unknown\'|variable_revision_number:4|show_window:False|notes:\x5B\'Create Ratio by dividing NormVariance H3.3 on H2B \'\x5D|batch_state:array(\x5B\x5D, dtype=uint8)|enabled:True|wants_pause:False]
	Operation:Divide
	Raise the power of the result by:1.0
	Multiply the result by:1.0
	Add to result:0
	Set values less than 0 equal to 0?:No
	Set values greater than 1 equal to 1?:No
	Ignore the image masks?:No
	Name the output image:Ratio
	Image or measurement?:Image
	Select the first image:NormGreenVariance
	Multiply the first image by:1.0
	Measurement:
	Image or measurement?:Image
	Select the second image:NormRedVariance
	Multiply the second image by:1.0
	Measurement:
	MaskImage:[module_num:17|svn_version:\'Unknown\'|variable_revision_number:3|show_window:False|notes:\x5B\'Show only ratio in MASK (not background)\'\x5D|batch_state:array(\x5B\x5D, dtype=uint8)|enabled:True|wants_pause:False]
	Select the input image:Ratio
	Name the output image:MaskRatio
	Use objects or an image as a mask?:Objects
	Select object for mask:MaskH2B
	Select image for mask:None
	Invert the mask?:No
	MeasureObjectIntensityDistribution:[module_num:18|svn_version:\'Unknown\'|variable_revision_number:5|show_window:False|notes:\x5B\'Distance map -radial distribution -divide nucleus at 40 fractions from interior to periphery with mean ratio in each fraction/zone\'\x5D|batch_state:array(\x5B\x5D, dtype=uint8)|enabled:False|wants_pause:False]
	Hidden:1
	Hidden:1
	Hidden:1
	Hidden:1
	Calculate intensity Zernikes?:None
	Maximum zernike moment:20
	Select an image to measure:MaskRatio
	Select objects to measure:MaskH2B
	Object to use as center?:These objects
	Select objects to use as centers:MaskH2B
	Scale the bins?:Yes
	Number of bins:40
	Maximum radius:1
	Image:None
	Objects to display:Do not use
	Number of bins:40
	Measurement:Fraction at Distance
	Color map:Default
	Save display as image?:Yes
	Output image name:DistanceMap
	MeasureTexture:[module_num:19|svn_version:\'Unknown\'|variable_revision_number:4|show_window:False|notes:\x5B\'Measure variation in pixel intensities (texture) ASM, Contrast, Entropy, Variance\'\x5D|batch_state:array(\x5B\x5D, dtype=uint8)|enabled:True|wants_pause:True]
	Hidden:1
	Hidden:1
	Hidden:1
	Select an image to measure:MaskRatio
	Select objects to measure:MaskH2B
	Texture scale to measure:8
	Angles to measure:Horizontal
	Measure Gabor features?:No
	Number of angles to compute for Gabor:4
	Measure images or objects?:Objects
	SaveImages:[module_num:20|svn_version:\'Unknown\'|variable_revision_number:11|show_window:False|notes:\x5B\'Save Ratio\'\x5D|batch_state:array(\x5B\x5D, dtype=uint8)|enabled:True|wants_pause:False]
	Select the type of image to save:Image
	Select the image to save:MaskRatio
	Select the objects to save:None
	Select the module display window to save:None
	Select method for constructing file names:From image filename
	Select image name for file prefix:red
	Enter single file name:OrigBlue
	Number of digits:4
	Append a suffix to the image file name?:Yes
	Text to append to the image name:ratio_tsa_t4
	Saved file format:tif
	Output file location:Default Input Folder sub-folder\x7CDesktop\\\\\\\\Timelaps\\\\\\\\ratio_mask\\\\\\\\ratio
	Image bit depth:32-bit floating point
	Overwrite existing files without warning?:Yes
	When to save:Every cycle
	Rescale the images? :No
	Save as grayscale or color image?:Grayscale
	Select colormap:gray
	Record the file and path information to the saved image?:No
	Create subfolders in the output folder?:No
	Base image folder:Elsewhere...\x7C
	Saved movie format:avi
	SaveImages:[module_num:21|svn_version:\'Unknown\'|variable_revision_number:11|show_window:False|notes:\x5B\'Save DistanceMAP\'\x5D|batch_state:array(\x5B\x5D, dtype=uint8)|enabled:False|wants_pause:False]
	Select the type of image to save:Image
	Select the image to save:DistanceMap
	Select the objects to save:None
	Select the module display window to save:None
	Select method for constructing file names:Sequential numbers
	Select image name for file prefix:red
	Enter file prefix:heatmaptest
	Number of digits:2
	Append a suffix to the image file name?:No
	Text to append to the image name:
	Saved file format:jpeg
	Output file location:Default Input Folder sub-folder\x7CDesktop\\\\\\\\fig3_confluentProliferating
	Image bit depth:8-bit integer
	Overwrite existing files without warning?:Yes
	When to save:Every cycle
	Rescale the images? :No
	Save as grayscale or color image?:Grayscale
	Select colormap:gray
	Record the file and path information to the saved image?:No
	Create subfolders in the output folder?:No
	Base image folder:Elsewhere...\x7C
	Saved movie format:avi
	SaveImages:[module_num:22|svn_version:\'Unknown\'|variable_revision_number:11|show_window:False|notes:\x5B\x5D|batch_state:array(\x5B\x5D, dtype=uint8)|enabled:True|wants_pause:False]
	Select the type of image to save:Image
	Select the image to save:MaskREDQ
	Select the objects to save:None
	Select the module display window to save:None
	Select method for constructing file names:Sequential numbers
	Select image name for file prefix:red
	Enter file prefix:MaskRed_tsa_t4
	Number of digits:2
	Append a suffix to the image file name?:No
	Text to append to the image name:
	Saved file format:tif
	Output file location:Default Input Folder sub-folder\x7CDesktop\\\\\\\\Timelaps\\\\\\\\ratio_mask
	Image bit depth:8-bit integer
	Overwrite existing files without warning?:Yes
	When to save:Every cycle
	Rescale the images? :No
	Save as grayscale or color image?:Grayscale
	Select colormap:gray
	Record the file and path information to the saved image?:No
	Create subfolders in the output folder?:No
	Base image folder:Elsewhere...\x7C
	Saved movie format:avi
	SaveImages:[module_num:23|svn_version:\'Unknown\'|variable_revision_number:11|show_window:False|notes:\x5B\x5D|batch_state:array(\x5B\x5D, dtype=uint8)|enabled:True|wants_pause:False]
	Select the type of image to save:Image
	Select the image to save:MaskGreenQ
	Select the objects to save:None
	Select the module display window to save:None
	Select method for constructing file names:Sequential numbers
	Select image name for file prefix:red
	Enter file prefix:Maskgreen_tsa_t4
	Number of digits:2
	Append a suffix to the image file name?:No
	Text to append to the image name:
	Saved file format:tif
	Output file location:Default Input Folder sub-folder\x7CDesktop\\\\\\\\Timelaps\\\\\\\\ratio_mask
	Image bit depth:8-bit integer
	Overwrite existing files without warning?:Yes
	When to save:Every cycle
	Rescale the images? :No
	Save as grayscale or color image?:Grayscale
	Select colormap:gray
	Record the file and path information to the saved image?:No
	Create subfolders in the output folder?:No
	Base image folder:Elsewhere...\x7C
	Saved movie format:avi
	ExportToSpreadsheet:[module_num:24|svn_version:\'Unknown\'|variable_revision_number:11|show_window:False|notes:\x5B\x5D|batch_state:array(\x5B\x5D, dtype=uint8)|enabled:False|wants_pause:False]
	Select the column delimiter:Comma ("","")
	Add image metadata columns to your object data file?:No
	Limit output to a size that is allowed in Excel?:No
	Select the measurements to export:Yes
	Calculate the per-image mean values for object measurements?:No
	Calculate the per-image median values for object measurements?:No
	Calculate the per-image standard deviation values for object measurements?:No
	Output file location:Default Input Folder sub-folder\x7CDesktop\\\\\\\\Timelaps
	Create a GenePattern GCT file?:No
	Select source of sample row name:Metadata
	Select the image to use as the identifier:None
	Select the metadata to use as the identifier:None
	Export all measurement types?:Yes
	:Image\x7CImageQuality_ThresholdOtsu_green_2W,Image\x7CImageQuality_ThresholdOtsu_red_2W,Image\x7CImageQuality_PercentMaximal_MaskGreenQ,Image\x7CImageQuality_PercentMaximal_MaskREDQ,Image\x7CImageQuality_PercentMinimal_MaskGreenQ,Image\x7CImageQuality_PercentMinimal_MaskREDQ,Image\x7CImageQuality_PowerLogLogSlope_green,Image\x7CImageQuality_PowerLogLogSlope_red
	Representation of Nan/Inf:NaN
	Add a prefix to file names?:Yes
	Filename prefix:TSA_tid4_ImageQuality
	Overwrite existing files without warning?:Yes
	Data to export:MaskH2B
	Combine these object measurements with those of the previous object?:No
	File name:DATA.csv
	Use the object name for the file name?:Yes
	ExportToSpreadsheet:[module_num:25|svn_version:\'Unknown\'|variable_revision_number:11|show_window:False|notes:\x5B\x5D|batch_state:array(\x5B\x5D, dtype=uint8)|enabled:True|wants_pause:False]
	Select the column delimiter:Comma ("","")
	Add image metadata columns to your object data file?:No
	Limit output to a size that is allowed in Excel?:No
	Select the measurements to export:Yes
	Calculate the per-image mean values for object measurements?:No
	Calculate the per-image median values for object measurements?:No
	Calculate the per-image standard deviation values for object measurements?:No
	Output file location:Default Input Folder sub-folder\x7CDesktop
	Create a GenePattern GCT file?:No
	Select source of sample row name:Metadata
	Select the image to use as the identifier:None
	Select the metadata to use as the identifier:None
	Export all measurement types?:Yes
	:Experiment\x7CPipeline_Pipeline,Experiment\x7CCellProfiler_Version
	Representation of Nan/Inf:NaN
	Add a prefix to file names?:Yes
	Filename prefix:Pipeline
	Overwrite existing files without warning?:Yes
	Data to export:MaskH2B
	Combine these object measurements with those of the previous object?:No
	File name:DATA.csv
	Use the object name for the file name?:Yes
	Run_Timestamp,2018-01-19T12:36:13.183000
